# Supplementary material for: Coherent feedback leads to robust background compensation in oscillatory and non-oscillatory homeostats
Source: PLoS One. 2023 Aug 28;18(8):e0287083. doi: 10.1371/journal.pone.0287083 (PMC10461855; doi:10.1371/journal.pone.0287083)
Supplement: S1 Data — A zip-file with python scripts describing the results for Figs 5, 6, 9a, 9b, 12b, 12c, 14c, 14d, and 16. (ZIP) [file pone.0287083.s001.zip]

Archive with 185 entries (144 files):
- S1 Programs/
- S1 Programs/fig9a_bg0/
- S1 Programs/fig9a_bg0/A-time-plot_bg0.py
- __MACOSX/
- __MACOSX/S1 Programs/
- __MACOSX/S1 Programs/fig9a_bg0/
- __MACOSX/S1 Programs/fig9a_bg0/._A-time-plot_bg0.py
- S1 Programs/fig9a_bg0/frequency-time-plot_bg0.py
- __MACOSX/S1 Programs/fig9a_bg0/._frequency-time-plot_bg0.py
- S1 Programs/fig9a_bg0/E-time-plot_bg0.py
- __MACOSX/S1 Programs/fig9a_bg0/._E-time-plot_bg0.py
- S1 Programs/fig9a_bg0/plots/
- S1 Programs/fig9a_bg0/plots/I12-time-plot_k3=0.pdf
- __MACOSX/S1 Programs/fig9a_bg0/plots/
- __MACOSX/S1 Programs/fig9a_bg0/plots/._I12-time-plot_k3=0.pdf
- S1 Programs/fig9a_bg0/plots/A-time-plot_k3=0.pdf
- __MACOSX/S1 Programs/fig9a_bg0/plots/._A-time-plot_k3=0.pdf
- S1 Programs/fig9a_bg0/plots/E-time-plot_k3=0.pdf
- __MACOSX/S1 Programs/fig9a_bg0/plots/._E-time-plot_k3=0.pdf
- S1 Programs/fig9a_bg0/plots/freq-time-plot_k3=0.pdf
- __MACOSX/S1 Programs/fig9a_bg0/plots/._freq-time-plot_k3=0.pdf
- __MACOSX/S1 Programs/fig9a_bg0/._plots
- S1 Programs/fig9a_bg0/ReadMe_Python.txt
- __MACOSX/S1 Programs/fig9a_bg0/._ReadMe_Python.txt
- S1 Programs/fig9a_bg0/I1-I2-time-plot_bg0.py
- __MACOSX/S1 Programs/fig9a_bg0/._I1-I2-time-plot_bg0.py
- __MACOSX/S1 Programs/._fig9a_bg0
- S1 Programs/fig12c_bg10/
- S1 Programs/fig12c_bg10/A-E-time-plot_bg10.py
- __MACOSX/S1 Programs/fig12c_bg10/
- __MACOSX/S1 Programs/fig12c_bg10/._A-E-time-plot_bg10.py
- S1 Programs/fig12c_bg10/I1-I2-time-plot_bg10.py
- __MACOSX/S1 Programs/fig12c_bg10/._I1-I2-time-plot_bg10.py
- S1 Programs/fig12c_bg10/plots/
- S1 Programs/fig12c_bg10/plots/I12-time-plot_k10=10.pdf
- __MACOSX/S1 Programs/fig12c_bg10/plots/
- __MACOSX/S1 Programs/fig12c_bg10/plots/._I12-time-plot_k10=10.pdf
- S1 Programs/fig12c_bg10/plots/A-time-plot_k10=10.pdf
- __MACOSX/S1 Programs/fig12c_bg10/plots/._A-time-plot_k10=10.pdf
- __MACOSX/S1 Programs/fig12c_bg10/._plots
- S1 Programs/fig12c_bg10/ReadMe_Python.txt
- __MACOSX/S1 Programs/fig12c_bg10/._ReadMe_Python.txt
- __MACOSX/S1 Programs/._fig12c_bg10
- S1 Programs/fig14c_bg0/
- S1 Programs/fig14c_bg0/A-time-plot_bg0.py
- __MACOSX/S1 Programs/fig14c_bg0/
- __MACOSX/S1 Programs/fig14c_bg0/._A-time-plot_bg0.py
- S1 Programs/fig14c_bg0/plots/
- S1 Programs/fig14c_bg0/plots/A-time-plot_k10=0.pdf
- __MACOSX/S1 Programs/fig14c_bg0/plots/
- __MACOSX/S1 Programs/fig14c_bg0/plots/._A-time-plot_k10=0.pdf
- __MACOSX/S1 Programs/fig14c_bg0/._plots
- S1 Programs/fig14c_bg0/ReadMe_Python.txt
- __MACOSX/S1 Programs/fig14c_bg0/._ReadMe_Python.txt
- __MACOSX/S1 Programs/._fig14c_bg0
- S1 Programs/fig6_bg2048/
- S1 Programs/fig6_bg2048/.DS_Store
- __MACOSX/S1 Programs/fig6_bg2048/
- __MACOSX/S1 Programs/fig6_bg2048/._.DS_Store
- S1 Programs/fig6_bg2048/python_fig6_bg2048/
- S1 Programs/fig6_bg2048/python_fig6_bg2048/A-time-plot_bg2048.py
- __MACOSX/S1 Programs/fig6_bg2048/python_fig6_bg2048/
- __MACOSX/S1 Programs/fig6_bg2048/python_fig6_bg2048/._A-time-plot_bg2048.py
- S1 Programs/fig6_bg2048/python_fig6_bg2048/E-time-plot_bg2048.py
- __MACOSX/S1 Programs/fig6_bg2048/python_fig6_bg2048/._E-time-plot_bg2048.py
- S1 Programs/fig6_bg2048/python_fig6_bg2048/I1-I2-time-plot_bg2048.py
- __MACOSX/S1 Programs/fig6_bg2048/python_fig6_bg2048/._I1-I2-time-plot_bg2048.py
- S1 Programs/fig6_bg2048/python_fig6_bg2048/frequency-time-plot_bg2048.py
- __MACOSX/S1 Programs/fig6_bg2048/python_fig6_bg2048/._frequency-time-plot_bg2048.py
- S1 Programs/fig6_bg2048/python_fig6_bg2048/plots/
- S1 Programs/fig6_bg2048/python_fig6_bg2048/plots/I12-time-plot_k10=2048.pdf
- __MACOSX/S1 Programs/fig6_bg2048/python_fig6_bg2048/plots/
- __MACOSX/S1 Programs/fig6_bg2048/python_fig6_bg2048/plots/._I12-time-plot_k10=2048.pdf
- S1 Programs/fig6_bg2048/python_fig6_bg2048/plots/freq-time-plot_k10=0.pdf
- __MACOSX/S1 Programs/fig6_bg2048/python_fig6_bg2048/plots/._freq-time-plot_k10=0.pdf
- S1 Programs/fig6_bg2048/python_fig6_bg2048/plots/A-time-plot_k10=2048.pdf
- __MACOSX/S1 Programs/fig6_bg2048/python_fig6_bg2048/plots/._A-time-plot_k10=2048.pdf
- S1 Programs/fig6_bg2048/python_fig6_bg2048/plots/E-time-plot_k10=2048.pdf
- __MACOSX/S1 Programs/fig6_bg2048/python_fig6_bg2048/plots/._E-time-plot_k10=2048.pdf
- __MACOSX/S1 Programs/fig6_bg2048/python_fig6_bg2048/._plots
- S1 Programs/fig6_bg2048/python_fig6_bg2048/ReadMe_Python.txt
- __MACOSX/S1 Programs/fig6_bg2048/python_fig6_bg2048/._ReadMe_Python.txt
- __MACOSX/S1 Programs/fig6_bg2048/._python_fig6_bg2048
- __MACOSX/S1 Programs/._fig6_bg2048
- S1 Programs/fig12b_bg0/
- S1 Programs/fig12b_bg0/A-E-time-plot_bg0.py
- __MACOSX/S1 Programs/fig12b_bg0/
- __MACOSX/S1 Programs/fig12b_bg0/._A-E-time-plot_bg0.py
- S1 Programs/fig12b_bg0/plots/
- S1 Programs/fig12b_bg0/plots/I12-time-plot_k10=0.pdf
- __MACOSX/S1 Programs/fig12b_bg0/plots/
- __MACOSX/S1 Programs/fig12b_bg0/plots/._I12-time-plot_k10=0.pdf
- S1 Programs/fig12b_bg0/plots/A-time-plot_k10=0.pdf
- __MACOSX/S1 Programs/fig12b_bg0/plots/._A-time-plot_k10=0.pdf
- __MACOSX/S1 Programs/fig12b_bg0/._plots
- S1 Programs/fig12b_bg0/ReadMe_Python.txt
- __MACOSX/S1 Programs/fig12b_bg0/._ReadMe_Python.txt
- S1 Programs/fig12b_bg0/I1-I2-time-plot_bg0.py
- __MACOSX/S1 Programs/fig12b_bg0/._I1-I2-time-plot_bg0.py
- __MACOSX/S1 Programs/._fig12b_bg0
- S1 Programs/fig14d_bg1024/
- S1 Programs/fig14d_bg1024/A-time-plot_bg1024.py
- __MACOSX/S1 Programs/fig14d_bg1024/
- __MACOSX/S1 Programs/fig14d_bg1024/._A-time-plot_bg1024.py
- S1 Programs/fig14d_bg1024/plots/
- S1 Programs/fig14d_bg1024/plots/A-time-plot_k10=1024.pdf
- __MACOSX/S1 Programs/fig14d_bg1024/plots/
- __MACOSX/S1 Programs/fig14d_bg1024/plots/._A-time-plot_k10=1024.pdf
- __MACOSX/S1 Programs/fig14d_bg1024/._plots
- S1 Programs/fig14d_bg1024/ReadMe_Python.txt
- __MACOSX/S1 Programs/fig14d_bg1024/._ReadMe_Python.txt
- __MACOSX/S1 Programs/._fig14d_bg1024
- S1 Programs/fig9b_bg1024/
- S1 Programs/fig9b_bg1024/frequency-time-plot_bg1024.py
- __MACOSX/S1 Programs/fig9b_bg1024/
- __MACOSX/S1 Programs/fig9b_bg1024/._frequency-time-plot_bg1024.py
- S1 Programs/fig9b_bg1024/E-time-plot_bg1024.py
- __MACOSX/S1 Programs/fig9b_bg1024/._E-time-plot_bg1024.py
- S1 Programs/fig9b_bg1024/I1-I2-time-plot_bg1024.py
- __MACOSX/S1 Programs/fig9b_bg1024/._I1-I2-time-plot_bg1024.py
- S1 Programs/fig9b_bg1024/A-time-plot_bg1024.py
- __MACOSX/S1 Programs/fig9b_bg1024/._A-time-plot_bg1024.py
- S1 Programs/fig9b_bg1024/plots/
- S1 Programs/fig9b_bg1024/plots/I12-time-plot_k3=0.pdf
- __MACOSX/S1 Programs/fig9b_bg1024/plots/
- __MACOSX/S1 Programs/fig9b_bg1024/plots/._I12-time-plot_k3=0.pdf
- S1 Programs/fig9b_bg1024/plots/A-time-plot_k3=0.pdf
- __MACOSX/S1 Programs/fig9b_bg1024/plots/._A-time-plot_k3=0.pdf
- S1 Programs/fig9b_bg1024/plots/E-time-plot_k3=0.pdf
- __MACOSX/S1 Programs/fig9b_bg1024/plots/._E-time-plot_k3=0.pdf
- S1 Programs/fig9b_bg1024/plots/freq-time-plot_k3=0.pdf
- __MACOSX/S1 Programs/fig9b_bg1024/plots/._freq-time-plot_k3=0.pdf
- __MACOSX/S1 Programs/fig9b_bg1024/._plots
- S1 Programs/fig9b_bg1024/ReadMe_Python.txt
- __MACOSX/S1 Programs/fig9b_bg1024/._ReadMe_Python.txt
- __MACOSX/S1 Programs/._fig9b_bg1024
- S1 Programs/fig5_bg0/
- S1 Programs/fig5_bg0/A-time-plot_bg0.py
- __MACOSX/S1 Programs/fig5_bg0/
- __MACOSX/S1 Programs/fig5_bg0/._A-time-plot_bg0.py
- S1 Programs/fig5_bg0/frequency-time-plot_bg0.py
- __MACOSX/S1 Programs/fig5_bg0/._frequency-time-plot_bg0.py
- S1 Programs/fig5_bg0/E-time-plot_bg0.py
- __MACOSX/S1 Programs/fig5_bg0/._E-time-plot_bg0.py
- S1 Programs/fig5_bg0/plots/
- S1 Programs/fig5_bg0/plots/I12-time-plot_k10=0.pdf
- __MACOSX/S1 Programs/fig5_bg0/plots/
- __MACOSX/S1 Programs/fig5_bg0/plots/._I12-time-plot_k10=0.pdf
- S1 Programs/fig5_bg0/plots/E-time-plot_k10=0.pdf
- __MACOSX/S1 Programs/fig5_bg0/plots/._E-time-plot_k10=0.pdf
- S1 Programs/fig5_bg0/plots/A-time-plot_k10=0.pdf
- __MACOSX/S1 Programs/fig5_bg0/plots/._A-time-plot_k10=0.pdf
- S1 Programs/fig5_bg0/plots/freq-time-plot_k10=0.pdf
- __MACOSX/S1 Programs/fig5_bg0/plots/._freq-time-plot_k10=0.pdf
- __MACOSX/S1 Programs/fig5_bg0/._plots
- S1 Programs/fig5_bg0/ReadMe_Python.txt
- __MACOSX/S1 Programs/fig5_bg0/._ReadMe_Python.txt
- S1 Programs/fig5_bg0/I1-I2-time-plot_bg0.py
- __MACOSX/S1 Programs/fig5_bg0/._I1-I2-time-plot_bg0.py
- __MACOSX/S1 Programs/._fig5_bg0
- S1 Programs/fig16_bg0/
- S1 Programs/fig16_bg0/A-time-plot_bg0.py
- __MACOSX/S1 Programs/fig16_bg0/
- __MACOSX/S1 Programs/fig16_bg0/._A-time-plot_bg0.py
- S1 Programs/fig16_bg0/frequency-time-plot_bg0.py
- __MACOSX/S1 Programs/fig16_bg0/._frequency-time-plot_bg0.py
- S1 Programs/fig16_bg0/E-time-plot_bg0.py
- __MACOSX/S1 Programs/fig16_bg0/._E-time-plot_bg0.py
- S1 Programs/fig16_bg0/plots/
- S1 Programs/fig16_bg0/plots/I12-time-plot_k10=0.pdf
- __MACOSX/S1 Programs/fig16_bg0/plots/
- __MACOSX/S1 Programs/fig16_bg0/plots/._I12-time-plot_k10=0.pdf
- S1 Programs/fig16_bg0/plots/E-time-plot_k10=0.pdf
- __MACOSX/S1 Programs/fig16_bg0/plots/._E-time-plot_k10=0.pdf
- S1 Programs/fig16_bg0/plots/A-time-plot_k10=0.pdf
- __MACOSX/S1 Programs/fig16_bg0/plots/._A-time-plot_k10=0.pdf
- S1 Programs/fig16_bg0/plots/freq-time-plot_k10=0.pdf
- __MACOSX/S1 Programs/fig16_bg0/plots/._freq-time-plot_k10=0.pdf
- __MACOSX/S1 Programs/fig16_bg0/._plots
- S1 Programs/fig16_bg0/ReadMe_Python.txt
- __MACOSX/S1 Programs/fig16_bg0/._ReadMe_Python.txt
- S1 Programs/fig16_bg0/I1-I2-time-plot_bg0.py
- __MACOSX/S1 Programs/fig16_bg0/._I1-I2-time-plot_bg0.py
- __MACOSX/S1 Programs/._fig16_bg0
- __MACOSX/._S1 Programs
