# Supplementary material for: Coherent feedback leads to robust background compensation in oscillatory and non-oscillatory homeostats
Source: PLoS One. 2023 Aug 28;18(8):e0287083. doi: 10.1371/journal.pone.0287083 (PMC10461855; doi:10.1371/journal.pone.0287083)
Supplement: S1 Data — A zip-file with python scripts describing the results for Figs 5, 6, 9a, 9b, 12b, 12c, 14c, 14d, and 16. (ZIP) [file pone.0287083.s001.zip › S1 Programs/fig9a_bg0/ReadMe_Python.txt]

Running the Python code: 
======================== 
The python codes were tested on a MacPro (Late 2013) with macOS ver. 10.14.6 using
python version 3.11.3.

Beside python, you need to have installed: numpy (https://numpy.org/), matplotlib (https://matplotlib.org/), and scipy (https://scipy.org/).
The used version of numpy was 1.24.1, of scipy 1.10.1, and of matplotlib 3.7.1.


To run the script point the terminal (or cmd-prompt) to the appropriate folder 
which contains the python scripts and execute a script by writing:

python filename.py

where 'filename' is the name of the file you want to execute. This will create the graphical output. A plot in pdf format will also be saved in the local 'plots' folder.


 

 
 
 
